# Supplementary material for: Effects of Essential Oils from 24 Plant Species on Sitophilus zeamais Motsch (Coleoptera, Curculionidae)
Source: Insects. 2021 Jun 8;12(6):532. doi: 10.3390/insects12060532 (PMC8230103; doi:10.3390/insects12060532)
Supplement: Supplementary file 1 [file insects-12-00532-s001.zip]

Archive with 3 entries (2 files):
- insects-1160839-s/
- insects-1160839-s/EOs Chromatograms.pdf
- insects-1160839-s/insects-1160839-supplementaryWITH CORRECTIONS.pdf
